# Supplementary material for: A more reliable species richness estimator based on the Gamma–Poisson model
Source: PeerJ. 2023 Jan 6;11:e14540. doi: 10.7717/peerj.14540 (PMC9828287; doi:10.7717/peerj.14540)
Supplement: Supplemental Information 1 [file peerj-11-14540-s003.r]

### Code for calculating estimate, s.e. and its 95% CI of five discussed estimators 
NEW_GP=function(data){
  Sobs=sum(data>0);
  f1=sum(data==1);f2=sum(data==2);f3=sum(data==3);
  chao1=ifelse(f2==0,f1*(f1-1)/2,f1^2/(2*f2));
  K=max(1/2,min(1,2*f2^2/(3*max(1,f1)*max(1,f3))));
  GP=Sobs+chao1*(2-K)
  
  
  func4=function(obs,f1,f2,f3){obs+f1^2/(2*max(1,f2))*(2-max(1/2,min(1,2*f2^2/(3*max(1,f1*f3))))) }
  S=GP;f0=S-Sobs;
  M4=-c(f0,f1,f2,f3)%*%t(c(f0,f1,f2,f3))/S+diag(c(f0,f1,f2,f3)) 
  c1=-1
  c2=func4(Sobs,f1+1,f2,f3)-func4(Sobs,f1,f2,f3)
  c3=func4(Sobs,f1,f2+1,f3)-func4(Sobs,f1,f2,f3)
  c4=func4(Sobs,f1,f2,f3+1)-func4(Sobs,f1,f2,f3)
  V=c(c1,c2,c3,c4)
  SD=(t(V)%*%M4%*%V)^(1/2);
  
  R=exp(1.96*( log(1+SD^2/max(0.1^10,(GP-Sobs)^2)))^(1/2));
  U=Sobs+(GP-Sobs)*R;L=Sobs+(GP-Sobs)/R;
  
  return(c(New=GP,SD=SD,U95=U,L95=L))
}
Chao1=function(data){
  Sobs=sum(data>0);
  f1=sum(data==1);f2=sum(data==2);f3=sum(data==3);
  chao1=Sobs+ifelse(f2==0,f1*(f1-1)/2,f1^2/(2*f2));
  SD=(f2*(0.5*(f1/max(1,f2))^2+(f1/max(1,f2) )^3+0.25*(f1/max(1,f2))^4))^(1/2)
  R=exp(1.96*( log(1+SD^2/max(0.1^10,(chao1-Sobs)^2)))^(1/2));
  U=Sobs+(chao1-Sobs)*R;L=Sobs+(chao1-Sobs)/R;
  
  return(c(Chao1=chao1,SD=SD,U95=U,L95=L))
}
Jackknife1=function(data){
  Sobs=sum(data>0);
  f1=sum(data==1);f2=sum(data==2);
  J1=Sobs+f1;f0=f1;
  M1=-c(f0,f1)%*%t(c(f0,f1))/S+diag(c(f0,f1)) 
  V1=c(-1,1);
  SD=(t(V1)%*%M1%*%V1)^(1/2);
  
  U=J1+1.96*SD;L=J1-1.96*SD;
  return(c(Jack1=J1,SD=SD,U95=U,L95=L))
}
CB_GP=function(data){
  data=data[data>0];
  I=which(data<11);
  aS=length(data[-I]);rS=length(I);
  f1=sum(data==1);rdata=data[I];
  CB=aS+max(0,max(1,(rS-f1))/(1-f1*sum(rdata^2)/(1+sum(rdata)^2)));
  
  if(max(data)>9){
    fi=sapply(1:10,function(k) sum(data==k))
  }else{
    fi=c(sapply(1:max(data),function(k) sum(data==k)),rep(0,10-max(data)))
  }
  f1=sum(data==1);f2=sum(data==2);
  f2=max(1,f2);f0=f1^2/(2*f2);
  M10=-c(f0,fi)%*%t(c(f0,fi))/S+diag(c(f0,fi))   
  n1=sum(fi*c(1:10))^2;n2=sum(fi*c(1:10)^2);
  KK=1-f1*n2/n1;
  c1=-1;c2=-1+(sum(fi)-f1)/KK^2*(n2/n1);
  ci=-1+1/KK
  V=c(c1,c2,rep(ci,9));
  SD=(t(V)%*%M10%*%V)^(1/2);
  U=CB+1.96*SD;L=CB-1.96*SD;
  
  return(c(CB=CB,SD=SD,U95=U,L95=L))
}
LB_GP=function(data){
  obs=sum(data>0);
  f1=sum(data==1);f2=max(1,sum(data==2));f3=sum(data==3)
  LB=obs+ifelse(f2>0,3*f1^3*f3/(4*f2^3),3*f1^3*f3/4);
  fi=c(f1,f2,f3);f0=f1^2/(2*max(1,f2));
  
  M=-c(f0,fi)%*%t(c(f0,fi))/S+diag(c(f0,fi)) 
  c1=-1;
  c2=9*f1^2*f3/(4*f2^3);
  c3=3*f1^3*f3/(4*f2^3)^2*(-12*f2^2)
  c4=3*f1^3/(4*f2^3);
  lb=c(c1,c2,c3,c4);
  SD=(t(lb)%*%M%*%lb)^(1/2);
  U=LB+1.96*SD;L=LB-1.96*SD;
  
  return(c(LB=LB,SD=SD,U95=U,L95=L))
  
}

###### construct Tables by following setting
S=1000;
p=rep(1,S) #Model1
#p=runif(S) #Model
#p=rnbinom(S,4,0.04)#Model3
#p=rexp(S) #Model4
#p=rlnorm(S) #Model5
#p=1/((1:S)+10) #Model6
#p=1/(1:S)^(0.9) #Model7
p=p/sum(p);
CV=sd(p)/(1/S)
n=c(1000,2000,4000,8000)


############R code for figuring figure1 
G.Broken=function(data){
  Sobs=sum(data>0);
  f1=sum(data==1);f2=sum(data==2);f3=sum(data==3);
  chao1=ifelse(f2==0,f1*(f1-1)/2,f1^2/(2*f2));
  K=max(1/2,min(1,2*f2^2/(3*max(1,f1)*max(1,f3))));
  return(Sobs+chao1*(2-K))
} # the proposed estimator
Non.Para=function(data){
  Sobs=sum(data>0);
  f1=sum(data==1);f2=sum(data==2);
  chao1=Sobs+ifelse(f2==0,f1*(f1-1)/2,f1^2/(2*f2));
  J1=Sobs+f1;
  #J2=Sobs+2*f1-f2;
  return(c(chao1,J1))
}  # Chao1 and Jackknife1
Chao.Bunge=function(data){
  data=data[data>0];
  I=which(data<11);
  aS=length(data[-I]);rS=length(I);
  f1=sum(data==1);rdata=data[I];
  
  CB=aS+max(0,max(1,(rS-f1))/(1-f1*sum(rdata^2)/(1+sum(rdata)^2)));
  return(CB)
}# Chao & Bunge (2004) 
LB=function(data){
  obs=sum(data>0);
  f1=sum(data==1);f2=max(1,sum(data==2));f3=sum(data==3)
  S1=obs+ifelse(f2>0,3*f1^3*f3/(4*f2^3),3*f1^3*f3/4);
  return(S1)
} # Lanumteang & Bohning (2011)
var.est=function(data){
  f1=sum(data==1);f2=sum(data==2);f3=sum(data==3);
  f2=max(1,f2);f0=f1^2/(2*f2);
  if(max(data)>9){
    fi=sapply(1:10,function(k) sum(data==k))
  }else{
    fi=c(sapply(1:max(data),function(k) sum(data==k)),rep(0,10-max(data)))
  }
  Sobs=sum(data>0);
  S=f0+Sobs;#
  chao1=(f2*(0.5*(f1/max(1,f2))^2+(f1/max(1,f2) )^3+0.25*(f1/max(1,f2))^4))^(1/2)
  M1=-c(f0,f1)%*%t(c(f0,f1))/S+diag(c(f0,fi[1])) 
  V1=c(-1,1);
  j1=(t(V1)%*%M1%*%V1)^(1/2);
  
  M10=-c(f0,fi)%*%t(c(f0,fi))/S+diag(c(f0,fi))   
  n1=sum(fi*c(1:10))^2;n2=sum(fi*c(1:10)^2);
  KK=1-f1*n2/n1;
  c1=-1;c2=-1+(sum(fi)-f1)/KK^2*(n2/n1);
  ci=-1+1/KK
  V4=c(c1,c2,rep(ci,9));
  bunge=(t(V4)%*%M10%*%V4)^(1/2);
  
  M3=-c(f0,fi[1:3])%*%t(c(f0,fi[1:3]))/S+diag(c(f0,fi[1:3])) 
  c1=-1;
  c2=9*f1^2*f3/(4*f2^3);
  c3=3*f1^3*f3/(4*f2^3)^2*(-12*f2^2)
  c4=3*f1^3/(4*f2^3);
  lb=c(c1,c2,c3,c4);
  LB=(t(lb)%*%M3%*%lb)^(1/2);
  
  func4=function(obs,f1,f2,f3){obs+f1^2/(2*f2)*(2-max(1/2,min(1,2*f2^2/(3*max(1,f1*f3))))) }
  S=BB03(data);f0=S-Sobs;
  M4=-c(f0,f1,f2,f3)%*%t(c(f0,f1,f2,f3))/S+diag(c(f0,f1,f2,f3)) 
  c1=-1
  c2=func4(Sobs,f1+1,f2,f3)-func4(Sobs,f1,f2,f3)
  c3=func4(Sobs,f1,f2+1,f3)-func4(Sobs,f1,f2,f3)
  c4=func4(Sobs,f1,f2,f3+1)-func4(Sobs,f1,f2,f3)
  V=c(c1,c2,c3,c4)
  new=(t(V)%*%M4%*%V)^(1/2);
  
  return(c(chao1,j1,bunge,LB,new))
} # estimators of five discussed_estimators' variance
RMSE=function(data,S){o=sum((data-S)^2)/length(data);return(o^(1/2))}

##plant data (Miller and Wiegert 1989) for constructing Figure 1a,1b
k=c(c(1:16),19,20,22,29,32,40,43,48,67)
fk=c(61,35,18,12,15,4,8,4,5,5,1,2,1,2,3,2,1,2,rep(1,7))
DA=rep(k,fk);p=DA/sum(DA);S=length(DA)

n=seq(100,1000,by=100)
L=length(n);times=1000;
obs=c();
chao1=c();sd.chao1=c();
j1=c();sd.j1=c();
bunge=c();sd.bunge=c();
lb=c();sd.lb=c();
gp=c();sd.gp=c();

C1=c();C2=c();C3=c();C4=c();C5=c()
v.est=matrix(0,nrow=L,ncol=5);
rmse=matrix(0,nrow=L,ncol=5);
for(i in 1:L){
  data=rmultinom(times,size=n[i],prob=p)
  temp=sapply(1:times,function(k) sum(data[,k]>0))
  obs[i]=mean(temp);
  o=sapply(1:times,function(k) Non.Para(data[,k])); 
  chao1[i]=mean(o[1,]);sd.chao1[i]=sd(o[1,]);
  j1[i]=mean(o[2,]);sd.j1[i]=sd(o[2,]);
  CB=sapply(1:times,function(k) Chao.Bunge(data[,k]))
  bunge[i]=mean(CB);sd.bunge[i]=sd(CB)
  Lb=sapply(1:times,function(k) LB(data[,k]))
  lb[i]=mean(Lb);sd.lb[i]=sd(Lb);
  GP=sapply(1:times,function(k) G.Broken(data[,k]))                    
  gp[i]=mean(GP);sd.gp[i]=sd(GP)
  est=rbind(o,CB,Lb,GP)
  rmse[i,]=sapply(1:nrow(est),function(k) RMSE(est[k,],S));
}


plot(n,obs,type="l",lty=3,lwd=2,ylim=c(0,1.2*S),cex.lab=1.3,
     ylab="richness estimate",xlab="sample size")#
points(n,obs,pch=5,lwd=2)
lines(n,j1,lwd=3,col=3,lty=4,pch=2);#
points(n,j1,pch=2,col=3,lwd=3)
lines(n,chao1,lwd=3,col=1,lty=2,pch=1);#
points(n,chao1,pch=1,col=1,lwd=3)
lines(n,bunge,lwd=3,col=4,lty=3,pch=3);#
points(n,bunge,pch=3,col=4,lwd=3)
lines(n,lb,lwd=3,col=5,lty=5,pch=5);#
points(n,lb,pch=5,col=5,lwd=3)
lines(n,gp,lty=1,lwd=3,col=2,pch=4);#
points(n,gp,pch=4,lwd=3,col=2)
abline(h=S)

legend("bottomright",c("True","Obs","Chao1","JK1","CB","LB","New"), col = c(1,1,1,3,4,5,2),
       lty = c(1,3,2,4,3,5,1), pch = c(27,5,1,2,3,5,4),lwd=c(1,2,3,3,3,3,3),
       merge = TRUE)


plot(n,rmse[,1],type="l",col=1,lty=1,lwd=3,cex.lab=1.3,
     ylab="RMSE",xlab="sample size",ylim=c(0,300))
points(n,rmse[,1],pch=1,col=1,lwd=3)
lines(n,rmse[,2],lwd=3,lty=4,col=3)
points(n,rmse[,2],pch=2,col=3,lwd=3)
lines(n,rmse[,3],lwd=3,lty=3,col=4)
points(n,rmse[,3],pch=3,col=4,lwd=3)
lines(n,rmse[,4],lwd=3,lty=5,col=5)
points(n,rmse[,4],pch=5,col=5,lwd=3)
lines(n,rmse[,5],lwd=3,lty=1,col=2)
points(n,rmse[,5],pch=4,lwd=3,col=2)
legend("topright", c("Chao1","Jackknife1","CB","LB","New"), col = c(1,3,4,5,2),
       lty = c(2,4,3,5,1), pch = c(1,2,3,5,4),lwd=c(3,3,3,5,3),
       merge = TRUE)

#########################
###Butterfly data for constructing Figure 1c,1d
k=c(c(1:56)[-47],58,59,60,64,66,68,70,71,76,84,89,92,93,100,105,108,119,141,147,194)
fk=c(118,74,44,24,29,22,20,19,20,15,12,14,6,12,6,9,9,6,10,10,11,5,3,3,5,
     4,8,3,3,2,5,4,7,4,5,3,3,3,3,1,1,2,1,1,4,2,2,1,3,1,1,2,4,1,5,2,1,2,1,1,1,1,4,rep(1,12))
DA=rep(k,fk);p=DA/sum(DA);S=length(DA)

n=seq(500,6000,by=500)
L=length(n);times=1000;
obs=c();
chao1=c();sd.chao1=c();
j1=c();sd.j1=c();
bunge=c();sd.bunge=c();
lb=c();sd.lb=c();
gp=c();sd.gp=c();

C1=c();C2=c();C3=c();C4=c();C5=c()
v.est=matrix(0,nrow=L,ncol=5);
rmse=matrix(0,nrow=L,ncol=5);
for(i in 1:L){
  data=rmultinom(times,size=n[i],prob=p)
  temp=sapply(1:times,function(k) sum(data[,k]>0))
  obs[i]=mean(temp);
  o=sapply(1:times,function(k) Non.Para(data[,k])); 
  chao1[i]=mean(o[1,]);sd.chao1[i]=sd(o[1,]);
  j1[i]=mean(o[2,]);sd.j1[i]=sd(o[2,]);
  CB=sapply(1:times,function(k) Chao.Bunge(data[,k]))
  bunge[i]=mean(CB);sd.bunge[i]=sd(CB)
  Lb=sapply(1:times,function(k) LB(data[,k]))
  lb[i]=mean(Lb);sd.lb[i]=sd(Lb);
  GP=sapply(1:times,function(k) G.Broken(data[,k]))                    
  gp[i]=mean(GP);sd.gp[i]=sd(GP)
  est=rbind(o,CB,Lb,GP)
  rmse[i,]=sapply(1:nrow(est),function(k) RMSE(est[k,],S));
}


plot(n,obs,type="l",lty=3,lwd=2,ylim=c(0,1.2*S),cex.lab=1.3,
     ylab="richness estimate",xlab="sample size")#
points(n,obs,pch=5,lwd=2)
lines(n,j1,lwd=3,col=3,lty=4,pch=2);#
points(n,j1,pch=2,col=3,lwd=3)
lines(n,chao1,lwd=3,col=1,lty=2,pch=1);#
points(n,chao1,pch=1,col=1,lwd=3)
lines(n,bunge,lwd=3,col=4,lty=3,pch=3);#
points(n,bunge,pch=3,col=4,lwd=3)
lines(n,lb,lwd=3,col=5,lty=5,pch=5);#
points(n,lb,pch=5,col=5,lwd=3)
lines(n,gp,lty=1,lwd=3,col=2,pch=4);#
points(n,gp,pch=4,lwd=3,col=2)
abline(h=S)

legend("bottomright",c("True","Obs","Chao1","JK1","CB","LB","New"), col = c(1,1,1,3,4,5,2),
       lty = c(1,3,2,4,3,5,1), pch = c(27,5,1,2,3,5,4),lwd=c(1,2,3,3,3,3,3),
       merge = TRUE)


plot(n,rmse[,1],type="l",col=1,lty=1,lwd=3,cex.lab=1.3,
     ylab="RMSE",xlab="sample size",ylim=c(0,300))
points(n,rmse[,1],pch=1,col=1,lwd=3)
lines(n,rmse[,2],lwd=3,lty=4,col=3)
points(n,rmse[,2],pch=2,col=3,lwd=3)
lines(n,rmse[,3],lwd=3,lty=3,col=4)
points(n,rmse[,3],pch=3,col=4,lwd=3)
lines(n,rmse[,4],lwd=3,lty=5,col=5)
points(n,rmse[,4],pch=5,col=5,lwd=3)
lines(n,rmse[,5],lwd=3,lty=1,col=2)
points(n,rmse[,5],pch=4,lwd=3,col=2)
legend("topright", c("Chao1","Jackknife1","CB","LB","New"), col = c(1,3,4,5,2),
       lty = c(2,4,3,5,1), pch = c(1,2,3,5,4),lwd=c(3,3,3,5,3),
       merge = TRUE)
###################ground-dwelling invertebrate species data for Figure 1e and 1f
k=c(c(1:16),18,19,22,25,26,28,29,38,45,51,52,75,93,120,133,149,189,253,270)
fk=c(15,8,5,3,5,5,3,3,4,2,3,1,3,rep(1,5),2,3,rep(1,15))
DA=rep(k,fk);p=DA/sum(DA);S=length(DA)

n=seq(100,1000,by=100)
L=length(n);times=1000;
obs=c();
chao1=c();sd.chao1=c();
j1=c();sd.j1=c();
bunge=c();sd.bunge=c();
lb=c();sd.lb=c();
gp=c();sd.gp=c();

C1=c();C2=c();C3=c();C4=c();C5=c()
v.est=matrix(0,nrow=L,ncol=5);
rmse=matrix(0,nrow=L,ncol=5);
for(i in 1:L){
  data=rmultinom(times,size=n[i],prob=p)
  temp=sapply(1:times,function(k) sum(data[,k]>0))
  obs[i]=mean(temp);
  o=sapply(1:times,function(k) Non.Para(data[,k])); 
  chao1[i]=mean(o[1,]);sd.chao1[i]=sd(o[1,]);
  j1[i]=mean(o[2,]);sd.j1[i]=sd(o[2,]);
  CB=sapply(1:times,function(k) Chao.Bunge(data[,k]))
  bunge[i]=mean(CB);sd.bunge[i]=sd(CB)
  Lb=sapply(1:times,function(k) LB(data[,k]))
  lb[i]=mean(Lb);sd.lb[i]=sd(Lb);
  GP=sapply(1:times,function(k) G.Broken(data[,k]))                    
  gp[i]=mean(GP);sd.gp[i]=sd(GP)
  est=rbind(o,CB,Lb,GP)
  rmse[i,]=sapply(1:nrow(est),function(k) RMSE(est[k,],S));
}


plot(n,obs,type="l",lty=3,lwd=2,ylim=c(0,1.2*S),cex.lab=1.3,
     ylab="richness estimate",xlab="sample size")#
points(n,obs,pch=5,lwd=2)
lines(n,j1,lwd=3,col=3,lty=4,pch=2);#
points(n,j1,pch=2,col=3,lwd=3)
lines(n,chao1,lwd=3,col=1,lty=2,pch=1);#
points(n,chao1,pch=1,col=1,lwd=3)
lines(n,bunge,lwd=3,col=4,lty=3,pch=3);#
points(n,bunge,pch=3,col=4,lwd=3)
lines(n,lb,lwd=3,col=5,lty=5,pch=5);#
points(n,lb,pch=5,col=5,lwd=3)
lines(n,gp,lty=1,lwd=3,col=2,pch=4);#
points(n,gp,pch=4,lwd=3,col=2)
abline(h=S)

legend("bottomright",c("True","Obs","Chao1","JK1","CB","LB","New"), col = c(1,1,1,3,4,5,2),
       lty = c(1,3,2,4,3,5,1), pch = c(27,5,1,2,3,5,4),lwd=c(1,2,3,3,3,3,3),
       merge = TRUE)


plot(n,rmse[,1],type="l",col=1,lty=1,lwd=3,cex.lab=1.3,
     ylab="RMSE",xlab="sample size",ylim=c(0,300))
points(n,rmse[,1],pch=1,col=1,lwd=3)
lines(n,rmse[,2],lwd=3,lty=4,col=3)
points(n,rmse[,2],pch=2,col=3,lwd=3)
lines(n,rmse[,3],lwd=3,lty=3,col=4)
points(n,rmse[,3],pch=3,col=4,lwd=3)
lines(n,rmse[,4],lwd=3,lty=5,col=5)
points(n,rmse[,4],pch=5,col=5,lwd=3)
lines(n,rmse[,5],lwd=3,lty=1,col=2)
points(n,rmse[,5],pch=4,lwd=3,col=2)
legend("topright", c("Chao1","Jackknife1","CB","LB","New"), col = c(1,3,4,5,2),
       lty = c(2,4,3,5,1), pch = c(1,2,3,5,4),lwd=c(3,3,3,5,3),
       merge = TRUE)
#########
